# Supplementary material for: A zwitterionic near-infrared fluorophore for real-time ureter identification during laparoscopic abdominopelvic surgery
Source: Nat Commun. 2019 Jul 16;10:3118. doi: 10.1038/s41467-019-11014-1 (PMC6635391; doi:10.1038/s41467-019-11014-1)
Supplement: Supplementary file 8 — Source Data [file 41467_2019_11014_MOESM8_ESM.xlsx]

## Sheet: Figure 3
Figure 3. Signal-to-background ratio (SBR) of the ureter.
	Cohort 1.0 mg ZW800-1
	n=4 patients (all received ZW800-1)
Time (hr)	SBR
0-1	2.7	2	1.9	2.7	1.3	3.2	2.4
1-2	1.4	1.3
Note: During the first hour imaging was performed at least one time in each patient.
If logistics and timing permitted a second imaging moment during surgery, this was performed.
In three patients, imaging was done twice in the first hour resulting in 7 measurements.
In two patients imaging was not possible in the second hour due to logistic/procedural reasons, resulting in only 2 measurements.
	Cohort 2.5 mg ZW800-1
	n=4 patients (all received ZW800-1)
Time (hr)	SBR
0-1	2.7	2.8	2.7	2.8	2.1	2.9
1-2	2.9	1.9	2.5	1.2
Note: During the first hour imaging was performed at least one time in each patient.
If logistics and timing permitted a second imaging moment during surgery, this was performed
In two patients, imaging was done twice in the first hour resulting in 6 measurements.
	Cohort 5.0 mg ZW800-1
	n=4 patients (all received ZW800-1)
Time (hr)	SBR
0-1	1.8	1.6	1.6	1.4	1.6	1.3
1-2	2.9	2	2.2
Note: During the first hour imaging was performed at least one time in each patient.
If logistics and timing permitted a second imaging moment during surgery, this was performed.
In two patients imaging was done twice in the first hour resulting in 6 measurements.
In one patient imaging was not possible in the second hour as the procedure time did not exceed 1 hour, resulting in only 3 measurements.

## Sheet: Supplementary Figure 1
Supplementary Figure 1: Pharmacokinetics (blood) healthy volunteers and patients combined per dose group
A)
	Cohort 0.5 mg ZW800-1					Cohort 1.0 mg ZW800-1
	n=6 healthy volunteers: 4 active; 2 placebo					n=4 patients: all received ZW800-1
Time (hr)	ng/ml volunteer A1	ng/ml volunteer A2	ng/ml volunteer A3	ng/ml volunteer A4		ng/ml patient B1	ng/ml patient B2	ng/ml patient B3	ng/ml patient B4
Baseline	0	0	0	0		0	0	0	0
0.05						92.26
0.033333	37.4	60.7	20.4	36.3
0.1	27.7	63.6	23.4	25.7
0.13									83.06
0.15								63.48
0.25	27.7	29.6	18.6	20.3			31.01
0.38						32.54
0.5	19.3	24.6	13.3	16.4
0.52								27.22
0.72									35.78
0.75	18.1	22.6	11	13.9
0.88							17.53
1	14.4	13.1	8.3	13.4
1.3								19.54
1.7							15.55
2	10	5	5.2	3.6
2.02									18.83
2.12						13.28
3	3.1	10.7	3.8	4.3
4	3.4	3.4	3	2.5
4.37							8.79
5.82								5.38
6	2.4	2.1	2.1	3.6
6.17						6.07
8	2	x	1.9	1.6
8.48									5.78
B)
Cohort 2.5 mg ZW800-1				Cohort 2.5 mg ZW800-1
n=5 healthy volunteers: 4 active; 1 placebo *				n=4 patients (all ZW800-1); one patient had slight decreased kidney function
Time (hr)	ng/ml volunteer A1	ng/ml volunteer A2		ng/ml patient B1	ng/ml volunteer B2	ng/ml patient B3	ng/ml patient B4 (eGFR = 57)
Baseline	0	0		0	0	0	0
0.033333	133.69	418.62
0.1	77.58	284.15
0.13						124
0.18
0.23					131.5
0.25	53.18	206.88		107.6			144.4
0.5	43.31	134.24
0.53						68.1
0.75	45.21	124.49		70.1	76
1	33.78	91.59
1.35							78.6
1.53				46.7
1.65						42.2
2	16.38	59.5
2.53					34
2.63							61.9
3	15.98	38.13
4	12.9	30.79
5						17.4
5.27				12.1
5.77							32.1
6	6.14	14.92
7.93					10.6
8	7.2	13.79
12	3.84	9.96
24	x	2.97
48	x	2.12
* One healthy volunteer from the 2.5 mg dosing group was completely excluded from the PK analysis (blood, urine, skin) due to subcutaneous infusion of the study drug.
* Blood PK data from another healthy volunteer in the 2.5 mg dosing group was excluded because blood was drawn from the ZW800-1 infusion cannula, tampering with the accuracy of the results
C)
Cohort 5.0 mg ZW800-1					Cohort 5.0 mg ZW800-1
n=5 healthy volunteers: 4 active; 1 placebo *					n=4 patients (all received ZW800-1)
Time (hr)	ng/ml volunteer A1	ng/ml volunteer A2	ng/ml volunteer A3		ng/ml patient B1	ng/ml volunteer B2	ng/ml patient B3	ng/ml patient B4
Baseline	0	0	0		0	0	0	0
0.033333	361.1	441.56	249.62
0.1	229.29	403.28	427.31
0.15					468.1			342.54
0.18						295.5
0.25	119.45	417.06	293.91
0.5	84.31	330.01	229.14
0.62					175.3		310.3
0.75	80.35	268.12	170.46
0.77						110.8		164.63
1	73	235.04	126.61
1.05					125.7
1.5							141.8
1.68						77.8
2	41.35	62.78	81.53
2.9						67.7
3	30.35	38.95	60.52
4	21.3	39.39	46.7					72.06
5.11					36.1
6	13.96	32.45	29.85
8	10.67	19.28	17.17
12	6.55	17.72	15.14					35.78
24	3.36	5	2.75
48	x	x	2.04
* One healthy volunteer from the 5.0 mg dosing group was completely excluded from the PK analysis (blood, urine, skin) due to subcutaneous infusion of the study drug.

## Sheet: Supplementary Figure 2
Supplementary Figure 2a: Fluorescence of the skin in healthy volunteers
	Cohort 0.5 mg ZW800-1
	n=6 healthy volunteers (4 active ; 2 placebo) *
Time (hr)	SBR volunteer A1	SBR volunteer A2	SBR volunteer A3
Baseline	1	1	1
0.083333	1.352	1.288	1.489
0.166667	1.558	1.43	1.581
0.25	1.632	1.461	1.876
0.5	1.832	1.884	2.078
1	1.822	1.849	2.287
2	1.948	1.992	2.421
4	1.859	1.774	2.381
8	1.584	1.333	1.217
12	1.043	1.169	1.356
24	0.934	0.937	1.04
* Skin data from one healthy volunteer in the 0.5 mg dosing cohort was excluded due
to suboptimal imaging settings.
	Cohort 2.5 mg ZW800-1
	n=5 healthy volunteers (4 active ; 1 placebo) *
Time (hr)	SBR volunteer B1	SBR volunteer B2	SBR volunteer B3
Baseline	1	1	1
0.083333	2.38	2.22	3.47
0.166667	2.72	3.08	4.46
0.25	2.91	3.47	4.75
0.5	2.68	4.31	6.64
1	2.92	4.49	8.12
2	x	7.83	10.16
4	3.65	7.24	11.72
8	1.61	4.39	3.57
12	1.7	2.82	3.64
24	1.18	1.18	1.55
* One volunteer from the 2.5 mg dosing group was completely excluded from the PK analysis
(blood, urine, skin) due to subcutaneous infusion of the study drug.
	Cohort 5.0 mg ZW800-1
	n=5 healthy volunteers (4 active ; 1 placebo) *
Time (hr)	SBR volunteer C1	SBR volunteer C2	SBR volunteer C3
Baseline	1	1	1
0.083333	5.31	8.5	6.6
0.166667	7.14	12.62	8.36
0.25	7.42	14.22	9.84
0.5	9.25	16.33	9.79
1	6.49	15.87	16.18
2	6.49	15.19	18.07
4	4.34	9.39	14.32
8	2.7	5.83	7.1
12	2.45	4.53	2.52
24	1.19	1.71	1.47
* One volunteer from the 5.0 mg dosing group was completely excluded from the PK analysis
(blood, urine, skin) due to subcutaneous infusion of the study drug.

## Sheet: Supplementary Figure 3
Supplementary Figure 3: Cumulative urine excretion ZW800-1 healthy volunteers.
Cohort 0.5 mg ZW800-1
n=6 healthy volunteers (4 active ; 2 placebo)
Time (hr)	%ID volunteer A1	%ID volunteer A2	%ID volunteer A3	%ID volunteer A4
Baseline	0	0	0	0
1	x	41.9	50.9	x
2	67.8	55.2	65.2	65.2
3	x	65.1	76.6	79
4	84.7	69.3	81	85
6	92.2	71	89	93.8
8	96.7	73.1	94	98.1
10	98.5	74.4	96.1	100
12	99.7	75	96.6	101
24	x	x	x	x
Cohort 2.5 mg ZW800-1
n=5 healthy volunteers (4 active ; 1 placebo) *
Time (hr)	%ID volunteer B1	%ID volunteer B2	%ID volunteer B3
Baseline	0	0	0
1	23.8	46.3	41.7
2	40.5	62.6	53.4
3	43.3	70.2	63.5
4	48.5	75.5	69.1
6	54.9	79.6	72
8	55.3	80.2	72.8
10	55.7	80.8	73
12	55.8	80.9	73.2
24	56	81.2	73.6
* One volunteer from the 2.5 mg dosing group was completely excluded from the PK analysis
(blood, urine, skin) due to subcutaneous infusion of the study drug.
Cohort 5.0 mg ZW800-1
n = 5 healthy volunteers (4 active ; 1 placebo) *
Time (hr)	%ID volunteer C1	%ID volunteer C2	%ID volunteer C3
Baseline	0	0	0
1	21.6	26.3	43.1
2	29.4	35.2	55.1
3	38	46.9	63.9
4	40.7	50.6	68.3
6	46.5	55.7	73.3
8	48.2	59.4	76
10	49.3	60.8	77.3
12	49.7	61.5	77.5
24	50.4	62.9	77.8
* One volunteer from the 5.0 mg dosing group was completely excluded from the PK analysis
(blood, urine, skin) due to subcutaneous infusion of the study drug.
